# Supplementary material for: Risk of acute gastroenteritis associated with human bocavirus infection in children: A systematic review and meta-analysis
Source: PLoS One. 2017 Sep 14;12(9):e0184833. doi: 10.1371/journal.pone.0184833 (PMC5599015; doi:10.1371/journal.pone.0184833)
Supplement: S1 Text — (TXT) [file pone.0184833.s002.txt]

           Study     |     ES    [95% Conf. Interval]     % Weight
---------------------+---------------------------------------------------
A.Kapoor(2008)       |  0.075       0.004     0.147          1.50
Meng-Bin(2008)       |  0.036       0.001     0.071          2.63
Diego Vicente(2007)  |  0.076       0.053     0.099          3.06
Rimoldi SG(2016)     |  0.091       0.044     0.139          2.19
Nadji SA(2008)       |  0.128       0.032     0.223          1.03
Gubio(2016)          |  0.419       0.325     0.513          1.05
Vicente (2013)       |  0.091       0.067     0.116          3.00
Chow BD(2014)        |  0.033       0.005     0.062          2.86
Chieochansin(2012)   |  0.009      -0.003     0.021          3.34
Khamrin (2013)       |  0.077       0.042     0.112          2.63
Pattara(2012)        |  0.077       0.042     0.112          2.63
Thaweesak(2009)      |  0.043       0.021     0.065          3.08
Tymentsev (2016)     |  0.012       0.009     0.015          3.46
Ngan(2011)           |  0.018       0.004     0.033          3.29
Lasure N(2016)       |  0.057       0.035     0.080          3.07
Szomor KN(2010)      |  0.033      -0.012     0.077          2.28
Lau SK(2011)         |  0.021       0.013     0.028          3.42
Risku(2011)          |  0.097       0.077     0.116          3.16
Cheng WX(2009)       |  0.035       0.017     0.053          3.20
Jie-Mei Yu(2010)     |  0.256       0.222     0.290          2.67
Pediatricmeeting(201 |  0.159       0.124     0.194          2.64
Min Zhao(2010)       |  0.022       0.014     0.031          3.40
Jane L(2009)         |  0.290       0.233     0.348          1.87
La Rosa G(2016)      |  0.091       0.044     0.139          2.19
Preeti(2016)         |  0.014       0.006     0.022          3.41
Sameena(2007)        |  0.152       0.123     0.180          2.86
Jie-Mei (2008)       |  0.055       0.042     0.068          3.33
Alam MM(2016)        |  0.129       0.094     0.163          2.65
Sara(2011)           |  0.066       0.037     0.095          2.83
Monavari SH(2009)    |  0.080       0.042     0.118          2.54
Seyed(2013)          |  0.080       0.042     0.118          2.54
Campe H(2015)        |  0.046       0.022     0.069          3.04
Zhang DM(2007)       |  0.015       0.008     0.022          3.42
zengm(2015)          |  0.027       0.006     0.049          3.10
Wei-xia(2008)        |  0.035       0.017     0.053          3.20
Lee JI(2016)         |  0.008       0.003     0.014          3.44
---------------------+---------------------------------------------------
D+L pooled ES        |  0.069       0.058     0.081        100.00
---------------------+---------------------------------------------------

  Heterogeneity chi-squared = 816.71 (d.f. = 35) p = 0.000
  I-squared (variation in ES attributable to heterogeneity) =  95.7%
  Estimate of between-study variance Tau-squared =  0.0010

  Test of ES=0 : z=  11.75 p = 0.000
